# Supplementary material for: Impacts of Complete Unemployment Rates Disaggregated by Reason and Duration on Suicide Mortality from 2009–2022 in Japan
Source: Healthcare (Basel). 2023 Oct 23;11(20):2806. doi: 10.3390/healthcare11202806 (PMC10606519; doi:10.3390/healthcare11202806)
Supplement: Supplementary file 1 [file healthcare-11-02806-s001.zip]

Archive with 1 entries (1 files):
- healthcare-2630408-supplementary.pdf
